# Supplementary material for: Long-Term Symptoms after Mild Coronavirus Disease in Healthy Healthcare Professionals: A 12-Month Prospective Cohort Study
Source: Int J Environ Res Public Health. 2023 Jan 13;20(2):1483. doi: 10.3390/ijerph20021483 (PMC9865648; doi:10.3390/ijerph20021483)
Supplement: Supplementary file 1 [file ijerph-20-01483-s001.zip]

Archive with 1 entries (1 files):
- ijerph-2055760-supplementary.xlsx
