# Supplementary material for: Long-Term Symptoms after Mild Coronavirus Disease in Healthy Healthcare Professionals: A 12-Month Prospective Cohort Study
Source: Int J Environ Res Public Health. 2023 Jan 13;20(2):1483. doi: 10.3390/ijerph20021483 (PMC9865648; doi:10.3390/ijerph20021483)
Supplement: Supplementary file 1 [file ijerph-20-01483-s001.zip › ijerph-2055760-supplementary.xlsx]

## Sheet: DATA_COVID_GO.xlsx 05-01-2023
ID	BD	SEX	AGE	RACE	CP	FEVER	HEADACHE	COUGH	DYSPNEA	SORE_THROAT	CORYZA	MYALGIA	CONG	FATIGUE	ANOSMIA	AGEUSIA	DIARRHEA	NAUSEA	HYPERTENSION	CCD	DIABETES	ASTHMA_BRONCHITIS	DRC	DHC	DGC	HIV	HOSPITAL	MEDICINE	HYDROX	IVERM	AZI	ANALG_FEVER_VIT	OTHER_MEDICINE	TIME_PCR_POS	DATA_LAST_PCR_POS	TIME_SYM_PCR	DATA_LAST_ENTERV	TIME_FOLLOW_12M	COORTE_12M	DATA_LAST_AT_12M	DATA_FIRST_SYMP	DATA_PCR_BASE	DATA_BASE	DATA_1	PCR1	DATA2	PCR2	DATA3	PCR3
1	1988-04-16	1	32	0	1	1	1	1	0	1	0	1	0	1	0	0	0	0	0	0	0	0	0	0	0	0	0	1	0	1	1	1	0	40	2020-08-04	4	2021-11-05	425	1	2021-08-24	2020-06-21	2020-06-25	2020-06-25	2020-07-06	1	2020-07-15	1	2020-07-24	0
2	1976-06-29	1	43	1	1	0	1	1	0	1	1	0	1	1	1	1	1	0	0	0	0	0	0	0	0	0	0	1	1	1	1	1	0	.	.	2	2020-07-06	11	.	2020-07-06	2020-06-23	2020-06-25	2020-06-25	2020-07-06	2	.	.	.	.
3	1979-01-09	0	41	1	0	0	0	1	0	0	0	0	0	0	0	0	0	0	1	0	0	1	0	0	0	0	0	1	0	0	0	0	1	20	2020-07-15	3	2020-09-23	90	0	2020-09-23	2020-06-22	2020-06-25	2020-06-25	2020-07-06	1	2020-07-15	1	2020-07-24	2
4	1962-07-18	1	56	0	0	1	1	0	0	0	0	1	0	1	1	1	1	0	0	0	0	0	0	0	0	0	0	1	0	1	1	1	0	61	2020-08-25	5	2021-10-19	391	1	2021-07-21	2020-06-20	2020-06-25	2020-06-25	2020-07-06	1	2020-07-15	1	2020-07-24	0
5	1993-06-01	1	26	2	0	1	1	1	0	0	1	1	1	0	0	0	0	0	0	0	0	0	0	0	0	0	0	1	0	0	0	1	0	32	2020-07-27	3	2021-11-05	350	1	2021-06-10	2020-06-22	2020-06-25	2020-06-25	2020-07-06	1	2020-07-15	1	2020-07-27	1
6	1965-07-27	1	54	4	1	0	1	1	1	0	1	1	0	0	0	0	1	1	0	0	0	0	0	0	0	0	0	1	0	1	1	1	1	39	2020-08-03	3	2021-11-05	390	1	2021-07-20	2020-06-22	2020-06-25	2020-06-25	2020-07-06	1	2020-07-15	1	2020-07-24	0
7	1987-10-02	0	32	1	0	1	1	1	1	1	1	1	1	1	1	1	1	0	0	0	0	0	0	0	0	0	0	1	0	1	1	0	1	20	2020-07-15	3	2020-07-16	21	0	2020-07-16	2020-06-22	2020-06-25	2020-06-25	2020-07-06	1	2020-07-15	1	.	.
8	1991-01-15	1	29	1	0	0	0	0	0	1	0	0	0	0	0	0	0	0	1	0	0	1	0	0	0	0	0	1	0	1	0	0	0	11	2020-07-06	2	2020-07-15	20	0	2020-07-15	2020-06-23	2020-06-25	2020-06-25	2020-07-06	1	2020-07-15	0	.	.
9	1993-07-07	0	26	0	0	0	0	1	0	0	1	0	1	0	1	1	0	1	0	0	0	0	0	0	0	0	0	1	0	1	0	1	0	.	.	4	2020-12-14	172	0	2020-12-14	2020-06-21	2020-06-25	2020-06-25	2020-07-06	0	2020-07-15	0	2020-07-27	.
10	1987-11-07	0	32	0	0	0	0	1	0	0	0	0	0	0	0	0	1	1	1	0	0	1	0	0	0	0	0	1	0	1	0	1	0	62	2020-08-26	4	2021-10-19	425	1	2021-08-24	2020-06-21	2020-06-25	2020-06-25	2020-07-06	0	2020-07-15	0	2020-07-24	.
11	1988-08-14	0	31	0	0	1	1	1	0	0	1	1	1	0	0	0	0	0	1	0	0	0	0	0	0	0	0	1	0	0	1	0	1	12	2020-07-07	3	2021-10-18	428	1	2021-08-27	2020-06-22	2020-06-25	2020-06-25	2020-07-07	1	2020-07-14	2	2020-07-22	2
12	1984-11-25	1	35	2	1	0	1	1	0	1	0	0	1	1	0	1	0	0	0	0	0	0	0	0	0	0	0	1	0	0	0	1	1	.	.	6	2020-07-07	12	.	2020-07-07	2020-06-19	2020-06-25	2020-06-25	2020-07-07	0	.	.	.	.
13	1986-11-27	0	33	2	0	1	1	0	0	1	0	1	0	0	1	1	0	0	1	0	0	1	0	0	0	0	0	1	0	0	0	1	1	.	.	5	2020-07-07	8	.	2020-07-07	2020-06-24	2020-06-29	2020-06-29	2020-07-07	0	.	.	.	.
14	1981-06-17	0	39	1	0	1	1	1	0	0	1	1	1	0	1	1	1	0	0	0	0	0	0	0	0	0	0	0	0	0	0	0	0	.	.	3	2020-07-16	21	0	2020-07-16	2020-06-22	2020-06-25	2020-06-25	2020-07-07	0	2020-07-16	2	2020-07-28	.
15	2020-07-01	1	44	0	1	1	1	1	0	1	0	1	0	1	0	0	1	1	1	0	0	0	0	0	0	0	0	1	1	1	1	0	1	.	.	5	2020-07-17	22	0	2020-07-17	2020-06-20	2020-06-25	2020-06-25	2020-07-07	0	2020-07-17	0	.	.
16	1992-10-20	0	27	1	0	1	1	0	0	0	1	0	1	0	1	1	1	0	0	0	0	0	0	0	0	0	0	1	0	1	1	0	1	.	.	6	2020-07-17	22	0	2020-07-17	2020-06-19	2020-06-25	2020-06-25	2020-07-07	0	2020-07-17	0	.	.
17	1972-08-13	0	48	2	2	1	1	0	1	1	0	1	1	1	1	1	0	0	0	0	0	0	0	0	0	0	0	0	0	0	0	0	0	12	2020-07-07	4	2021-10-18	426	1	2021-08-25	2020-06-21	2020-06-25	2020-06-25	2020-07-07	1	2020-07-16	2	2020-07-24	0
18	1973-10-12	0	46	1	0	1	1	1	0	1	0	1	1	1	1	0	0	0	1	1	0	1	0	0	0	0	0	1	0	0	1	0	0	21	2020-07-20	5	2021-04-16	291	0	2021-04-16	2020-06-24	2020-06-29	2020-06-29	2020-07-07	0	2020-07-20	1	2020-07-28	0
19	1974-10-07	0	45	2	0	1	1	1	1	1	0	1	1	1	1	0	1	1	1	0	0	1	0	0	0	0	0	1	0	1	1	1	1	28	2020-07-27	5	2021-11-05	424	1	2021-08-27	2020-06-24	2020-06-29	2020-06-29	2020-07-08	1	2020-07-16	1	2020-07-27	1
20	1980-04-09	1	40	0	1	1	1	1	0	0	0	1	0	0	0	0	1	0	0	0	0	0	0	0	0	0	0	1	0	0	1	1	0	9	2020-07-08	5	2020-07-08	9	.	2020-07-08	2020-06-24	2020-06-29	2020-06-29	2020-07-08	1	.	.	.	.
21	1977-06-08	0	43	1	0	1	1	1	1	1	1	1	1	1	1	1	1	1	0	0	0	0	0	0	0	0	0	1	1	0	1	0	0	9	2020-07-08	5	2020-07-08	9	.	2020-07-08	2020-06-24	2020-06-29	2020-06-29	2020-07-08	1	.	.	.	.
22	1963-07-18	0	57	0	0	1	1	1	0	1	0	1	0	0	0	0	1	0	1	0	0	1	0	0	0	0	0	1	0	1	1	0	0	.	.	2	2021-11-05	390	1	2021-07-20	2020-06-23	2020-06-25	2020-06-25	2020-07-08	0	2020-07-20	2	2020-07-29	0
23	1971-08-15	0	48	1	0	1	1	0	0	1	1	0	1	0	1	1	0	0	1	0	0	0	0	0	0	0	0	1	0	1	1	0	1	.	.	4	2021-10-18	386	1	2021-07-20	2020-06-25	2020-06-29	2020-06-29	2020-07-08	2	2020-07-20	0	2020-07-29	.
24	1972-11-06	1	47	1	1	1	1	0	0	1	1	1	0	0	0	0	0	0	1	1	0	0	0	0	0	0	0	1	0	1	1	1	1	37	2020-08-05	4	2021-10-18	290	0	2021-04-15	2020-06-25	2020-06-29	2020-06-29	2020-07-09	1	2020-07-17	1	2020-07-27	1
25	1978-04-01	0	42	2	0	1	0	1	1	1	1	1	1	1	0	1	1	1	1	1	0	1	0	0	1	0	0	0	0	0	0	0	0	9	2020-07-09	5	2020-07-09	9	.	2020-07-09	2020-06-25	2020-06-30	2020-06-30	2020-07-09	1	.	.	.	.
26	1988-01-27	1	32	1	0	1	0	0	0	1	1	1	1	1	0	0	0	0	1	1	0	0	0	0	0	0	0	1	0	1	0	1	1	17	2020-07-17	4	2021-11-05	386	1	2021-07-21	2020-06-26	2020-06-30	2020-06-30	2020-07-09	1	2020-07-17	1	2020-07-24	0
27	1961-04-20	0	52	0	0	1	1	1	0	1	0	1	0	1	0	0	1	0	1	0	0	1	0	0	0	0	0	1	0	1	1	0	1	.	.	6	2021-10-18	388	1	2021-07-22	2020-06-23	2020-06-29	2020-06-29	2020-07-09	0	2020-07-17	0	2020-07-28	.
28	1991-11-16	0	28	0	0	1	1	1	0	1	0	1	1	1	0	1	0	0	0	0	0	0	0	0	0	0	0	1	0	0	0	1	0	38	2020-08-06	3	2021-10-18	424	1	2021-08-27	2020-06-26	2020-06-29	2020-06-29	2020-07-09	2	2020-07-17	1	2020-07-27	1
29	1964-12-05	1	55	1	0	1	0	1	0	1	0	1	1	0	0	0	1	0	1	1	1	0	0	0	0	0	0	1	0	1	1	1	1	62	2020-08-31	4	2021-04-22	296	0	2021-04-22	2020-06-26	2020-06-30	2020-06-30	2020-07-09	1	2020-07-17	1	2020-07-27	0
30	1974-12-14	0	45	1	0	0	1	1	1	1	1	0	0	1	0	1	0	1	1	0	1	1	0	0	0	0	0	1	0	0	0	0	1	.	.	5	2021-07-20	385	1	2021-07-20	2020-06-25	2020-06-30	2020-06-30	2020-07-09	0	2020-07-17	3	2020-07-27	0
31	1971-02-18	1	49	1	0	1	1	0	0	1	1	1	1	1	1	1	0	0	0	0	0	0	0	0	0	0	0	1	0	1	1	0	0	21	2020-07-21	4	2021-11-05	386	1	2021-07-21	2020-06-26	2020-06-30	2020-06-30	2020-07-10	1	2020-07-21	1	2020-07-30	2
32	1985-12-27	0	34	1	0	0	1	1	1	1	1	1	0	1	1	0	0	0	1	0	0	0	0	0	0	0	0	1	0	1	1	1	0	20	2020-07-20	3	2021-08-24	420	1	2021-08-24	2020-06-27	2020-06-30	2020-06-30	2020-07-10	2	2020-07-20	1	2020-07-29	0
33	1975-05-29	1	46	1	0	1	0	1	0	1	0	1	0	0	0	0	0	0	0	0	0	0	0	0	0	0	0	1	0	0	0	1	0	.	.	2	2021-04-15	290	0	2021-04-15	2020-06-27	2020-06-29	2020-06-29	2020-07-10	0	2020-07-20	0	2020-07-29	0
34	1982-02-07	0	38	1	0	1	1	1	1	1	0	1	1	0	0	0	0	0	0	0	0	0	0	0	0	0	0	1	0	0	1	0	0	29	2020-07-29	5	2021-04-16	290	0	2021-04-16	2020-06-25	2020-06-30	2020-06-30	2020-07-10	1	2020-07-20	1	2020-07-29	1
35	1976-02-21	0	43	1	0	1	1	1	1	0	1	1	0	0	1	1	0	0	0	0	0	0	0	0	0	0	0	1	0	0	0	1	0	6	2020-07-15	7	2020-07-27	18	0	2020-07-27	2020-07-02	2020-07-09	2020-07-09	2020-07-15	1	2020-07-27	0	.	.
36	1989-03-16	1	31	1	2	1	1	1	1	0	0	1	1	1	1	1	1	0	0	0	0	0	0	0	0	0	0	1	0	1	0	0	0	6	2020-07-13	3	2021-04-15	282	0	2021-04-15	2020-07-04	2020-07-07	2020-07-07	2020-07-13	1	2020-07-22	0	2020-08-03	0
37	1991-01-13	1	29	1	2	0	0	0	0	0	0	0	1	0	1	1	0	0	0	0	0	0	0	0	0	0	0	0	0	0	0	0	0	6	2020-07-14	6	2021-10-19	378	1	2021-07-21	2020-07-02	2020-07-08	2020-07-08	2020-07-14	1	2020-07-23	0	2020-07-31	0
38	1971-09-27	1	48	2	0	0	1	0	0	0	1	1	1	0	1	1	1	1	0	0	0	0	0	0	0	0	0	1	1	1	1	1	0	6	2020-07-14	4	2020-07-14	6	.	2020-07-14	2020-07-04	2020-07-08	2020-07-08	2020-07-14	1	.	.	.	.
39	1989-09-08	1	30	2	2	1	1	1	1	1	0	0	1	1	0	0	1	0	1	0	0	0	0	0	0	0	0	1	0	0	0	1	0	35	2020-08-11	5	2021-10-18	413	1	2021-08-24	2020-07-02	2020-07-07	2020-07-07	2020-07-13	1	2020-07-22	1	2020-07-31	0
40	1968-11-22	0	51	0	0	0	0	0	0	0	1	1	1	0	1	0	0	0	0	0	0	0	0	0	0	0	0	1	0	0	1	1	1	14	2020-07-21	4	2021-10-18	380	1	2021-07-22	2020-07-03	2020-07-07	2020-07-07	2020-07-13	1	2020-07-21	1	2020-07-29	2
41	1993-10-01	0	26	1	0	1	1	1	1	1	1	1	1	1	0	0	1	1	0	0	0	0	0	0	0	0	0	1	0	0	0	1	1	14	2020-07-13	6	2020-07-13	14	.	2020-07-13	2020-06-23	2020-06-29	2020-06-29	2020-07-13	1	.	.	.	.
42	1983-05-04	1	36	1	0	0	1	1	0	0	1	0	1	0	1	1	1	1	1	1	0	0	0	0	0	0	0	1	1	1	1	1	1	15	2020-07-23	3	2021-10-18	415	1	2021-08-27	2020-07-05	2020-07-08	2020-07-08	2020-07-14	1	2020-07-23	1	2020-07-31	0
43	1982-05-17	0	38	1	0	1	1	0	0	1	1	1	1	1	0	0	1	0	0	0	0	0	0	0	0	0	0	1	0	0	1	0	0	39	2020-08-11	2	2021-10-18	382	1	2021-07-20	2020-07-01	2020-07-03	2020-07-03	2020-07-13	1	2020-07-22	1	2020-07-30	0
44	1971-09-21	1	49	0	0	1	1	1	0	1	1	0	0	1	1	1	1	0	0	0	0	0	0	0	0	0	0	1	0	1	1	0	0	7	2020-07-13	3	2021-10-18	379	1	2021-07-20	2020-07-03	2020-07-06	2020-07-06	2020-07-13	1	2020-07-22	0	2020-07-30	0
45	1984-05-18	0	36	0	0	0	1	1	0	1	0	1	1	0	1	0	1	0	0	0	0	0	0	0	0	0	0	1	1	1	1	1	1	6	2020-07-14	6	2021-10-19	379	1	2021-07-22	2020-07-02	2020-07-08	2020-07-08	2020-07-14	1	2020-07-23	0	2020-08-10	0
46	1985-08-19	0	34	1	0	0	1	0	0	0	0	1	1	0	0	0	0	1	0	0	0	0	0	0	0	0	0	1	0	1	0	1	0	77	2020-09-23	5	2021-04-15	281	0	2021-04-15	2020-07-03	2020-07-08	2020-07-08	2020-07-14	1	2020-07-24	0	2020-08-03	0
47	1968-08-05	0	51	0	0	1	1	1	0	0	1	0	1	1	1	0	0	1	0	0	0	0	0	0	0	0	0	1	0	0	0	0	1	16	2020-07-24	3	2021-10-19	378	1	2021-07-21	2020-07-05	2020-07-08	2020-07-08	2020-07-14	1	2020-07-24	1	2020-08-04	0
48	1982-11-30	0	37	4	1	0	1	1	0	0	1	1	0	1	1	1	1	1	0	0	0	0	0	0	0	0	0	1	0	1	1	0	1	54	2020-08-31	3	2020-08-31	54	0	2020-08-31	2020-07-05	2020-07-08	2020-07-08	2020-07-15	2	2020-07-24	2	2020-08-03	1
49	1967-08-18	0	52	0	0	0	1	0	0	0	1	1	1	0	0	1	0	0	1	1	0	0	0	0	0	0	0	0	0	0	0	0	0	.	.	3	2021-10-19	378	1	2021-07-21	2020-07-05	2020-07-08	2020-07-08	2020-07-14	0	2020-07-24	0	2020-09-02	.
50	1980-09-23	1	40	1	2	0	1	1	0	1	1	1	0	0	0	0	0	0	0	0	0	0	0	0	0	0	0	1	0	0	1	1	0	6	2020-07-16	3	2021-10-19	375	1	2021-07-20	2020-07-07	2020-07-10	2020-07-10	2020-07-16	1	2020-07-24	2	2020-08-03	0
51	1986-04-23	0	34	1	0	1	1	1	1	1	1	0	1	1	1	1	1	1	1	1	1	1	0	0	0	0	0	1	0	0	1	1	1	6	2020-07-13	4	2020-07-21	14	.	2020-07-21	2020-07-03	2020-07-07	2020-07-07	2020-07-13	1	2020-07-21	2	.	.
52	1975-05-29	0	45	2	0	1	1	1	0	1	1	1	1	1	1	1	1	0	1	0	0	1	0	1	0	0	0	0	0	0	0	0	0	.	.	5	2020-07-23	23	0	2020-07-23	2020-06-25	2020-06-30	2020-06-30	2020-07-14	2	2020-07-23	2	2020-07-31	0
53	1974-12-24	0	45	1	0	0	0	1	1	1	1	0	1	0	0	0	0	0	1	1	0	1	0	0	0	0	0	0	0	0	0	0	0	13	2020-07-13	5	2020-09-28	90	0	2020-09-28	2020-06-25	2020-06-30	2020-06-30	2020-07-13	1	2020-07-28	2	2020-08-05	0
54	1974-10-28	1	45	1	0	1	1	0	0	1	1	1	0	1	1	1	0	0	0	0	0	0	0	0	0	0	0	1	1	0	1	1	1	30	2020-08-06	3	2021-10-19	378	1	2021-07-20	2020-07-04	2020-07-07	2020-07-07	2020-07-14	1	2020-07-28	1	2020-08-06	1
55	1985-10-04	0	54	1	2	0	1	0	0	1	1	1	1	1	0	0	0	0	1	0	0	1	0	0	0	0	0	1	1	1	1	0	1	36	2020-08-11	3	2021-10-19	379	1	2021-07-20	2020-07-03	2020-07-06	2020-07-06	2020-07-14	2	2020-07-23	1	2020-07-31	0
56	1980-06-09	0	40	0	2	0	1	1	0	1	0	0	0	0	0	0	1	0	0	0	0	0	0	0	0	0	0	1	0	1	1	1	0	38	2020-08-17	2	2021-11-05	410	1	2021-08-24	2020-07-08	2020-07-10	2020-07-10	2020-07-16	1	2020-07-24	1	2020-08-03	1
57	1995-04-27	0	25	0	0	0	1	1	0	1	0	1	0	1	0	0	0	0	1	0	0	0	0	0	1	0	0	0	0	0	0	0	0	6	2020-07-16	4	2021-11-05	410	1	2021-08-24	2020-07-06	2020-07-10	2020-07-10	2020-07-16	1	2020-07-24	0	2020-08-03	0
58	1997-11-17	0	22	1	2	0	0	0	0	0	0	0	0	0	1	0	0	0	1	0	0	1	0	0	0	0	0	0	0	0	0	0	0	6	2020-07-16	6	2021-10-19	377	1	2021-07-22	2020-07-04	2020-07-10	2020-07-10	2020-07-16	1	2020-07-24	0	2020-08-03	0
59	1974-09-15	1	45	2	1	0	1	1	1	0	1	1	1	0	0	0	0	0	0	0	0	0	0	0	0	0	0	1	0	0	0	1	0	7	2020-07-17	4	2020-07-17	7	.	2020-07-17	2020-07-06	2020-07-10	2020-07-10	2020-07-17	1	.	.	.	.
60	1985-10-15	1	35	1	1	0	1	1	1	1	1	0	1	1	1	1	1	0	0	0	0	0	0	0	0	0	0	1	0	1	1	1	1	17	2020-07-30	3	2021-11-05	407	1	2021-08-24	2020-07-10	2020-07-13	2020-07-13	2020-07-21	1	2020-07-30	1	2020-08-10	0
61	1982-08-25	0	37	0	0	0	1	1	0	1	0	1	1	0	1	1	1	0	0	0	0	0	0	0	0	0	0	1	0	0	0	1	0	24	2020-08-08	6	2020-08-26	42	0	2020-08-26	2020-07-09	2020-07-15	2020-07-15	2020-07-21	1	2020-07-30	2	2020-08-08	1
62	1954-08-31	0	65	0	0	0	1	1	0	1	1	0	1	0	0	1	1	1	0	0	0	0	0	0	0	0	0	0	0	0	0	0	0	92	2020-09-30	10	2021-10-19	420	1	2021-08-24	2020-06-20	2020-06-30	2020-06-30	2020-07-20	0	2020-07-29	0	2020-08-31	.
63	1976-09-13	1	43	0	0	1	1	1	1	1	1	1	0	1	1	1	0	1	1	1	0	0	0	0	0	0	0	1	0	0	0	1	0	.	.	10	2021-10-18	372	1	2021-07-20	2020-07-03	2020-07-13	2020-07-13	2020-07-21	2	2020-07-31	0	2020-08-10	0
64	1984-04-07	1	36	0	0	0	1	1	0	1	1	1	1	1	0	0	0	0	0	0	0	0	0	0	0	0	0	1	0	0	0	1	0	6	2020-07-21	4	2021-11-05	371	1	2021-07-21	2020-07-11	2020-07-15	2020-07-15	2020-07-21	1	2020-07-30	0	2020-08-08	0
65	1984-04-06	0	36	2	0	1	1	1	1	1	1	1	1	1	1	1	0	1	0	0	0	0	0	0	0	0	0	1	0	0	1	1	1	7	2020-07-21	5	2020-08-10	27	0	2020-08-10	2020-07-09	2020-07-14	2020-07-14	2020-07-21	1	2020-07-30	0	2020-08-10	0
66	1970-11-12	0	49	1	2	0	0	0	0	1	0	0	0	1	0	0	1	0	0	0	0	0	0	0	0	0	0	1	0	1	1	0	0	.	.	4	2021-11-05	372	1	2021-07-22	2020-07-11	2020-07-15	2020-07-15	2020-07-21	0	2020-07-30	0	2020-08-08	.
67	1983-12-14	0	36	1	2	0	0	0	0	0	0	0	0	0	0	0	0	0	0	0	0	0	0	0	0	0	0	1	1	1	1	0	1	.	.	4	2020-10-21	98	0	2020-10-21	2020-07-11	2020-07-15	2020-07-15	2020-07-21	0	2020-07-29	0	2020-08-08	.
68	1982-10-25	1	37	0	0	0	0	0	0	1	0	0	0	0	0	0	0	0	0	0	0	0	0	0	0	0	0	1	0	0	1	1	1	.	.	4	2021-10-18	370	1	2021-07-20	2020-07-11	2020-07-15	2020-07-15	2020-07-21	0	2020-07-30	0	2020-08-08	.
69	1974-03-18	1	46	0	2	0	0	0	0	0	0	0	0	0	0	0	0	0	0	0	0	0	0	0	0	0	0	1	0	0	0	0	1	.	.	4	2021-04-16	275	0	2021-04-16	2020-07-11	2020-07-15	2020-07-15	2020-07-21	0	2020-07-29	0	2020-08-06	.
70	1985-01-23	0	35	0	0	1	1	1	1	1	0	1	1	1	1	1	1	1	1	0	0	1	1	0	0	0	0	1	0	0	0	1	0	.	.	5	2021-10-19	277	0	2021-04-16	2020-07-08	2020-07-13	2020-07-13	2020-07-21	0	2020-08-03	0	2020-09-04	.
71	1982-03-19	1	38	1	2	0	0	1	0	1	0	0	0	0	0	0	0	0	0	0	0	0	0	0	0	0	0	0	0	0	0	0	0	6	2020-07-21	1	2021-10-19	370	1	2021-07-20	2020-07-14	2020-07-15	2020-07-15	2020-07-21	1	2020-07-30	0	2020-08-08	0
72	1978-10-09	1	42	4	2	0	0	0	0	0	1	0	1	1	1	0	0	0	0	0	0	0	0	0	0	0	0	0	0	0	0	0	0	.	.	4	2021-04-16	275	0	2021-04-16	2020-07-11	2020-07-15	2020-07-15	2020-07-21	0	2020-08-06	0	2020-08-18	.
73	1965-09-26	0	56	1	0	1	1	0	0	0	1	1	0	0	1	1	0	0	1	0	0	1	0	0	0	0	0	0	0	0	0	0	0	.	.	7	2020-10-23	101	0	2020-10-23	2020-07-07	2020-07-14	2020-07-14	2020-07-21	0	2020-07-31	0	2020-09-09	.
74	1967-11-21	0	52	0	2	0	0	0	0	0	0	0	0	0	0	0	0	0	0	0	0	0	0	0	0	0	0	0	0	0	0	0	0	.	.	4	2021-10-18	370	1	2021-07-20	2020-07-11	2020-07-15	2020-07-15	2020-07-21	0	2020-07-31	0	2020-08-08	.
75	1957-12-30	1	62	1	2	0	1	1	0	1	1	1	1	0	0	0	0	0	0	0	0	0	0	0	0	0	0	1	0	0	0	1	0	.	.	4	2021-10-18	372	1	2021-07-22	2020-07-11	2020-07-15	2020-07-15	2020-07-21	0	2020-07-31	0	2020-08-10	.
76	1977-01-03	0	43	2	0	0	1	1	0	1	0	0	0	0	0	0	0	0	1	0	0	0	0	0	0	0	0	1	0	1	0	0	0	.	.	2	2021-10-19	372	1	2021-07-22	2020-07-13	2020-07-15	2020-07-15	2020-07-21	0	2020-07-29	0	2020-08-11	.
77	1950-08-12	1	69	0	0	1	1	1	1	1	0	1	0	1	1	1	0	0	1	0	0	1	1	0	0	0	0	0	0	0	0	0	0	25	2020-08-08	4	2021-10-18	371	1	2021-07-20	2020-07-10	2020-07-14	2020-07-14	2020-07-21	1	2020-07-31	1	2020-08-08	1
78	1975-09-11	1	44	0	0	0	0	0	0	0	0	0	0	1	0	0	1	0	0	0	0	0	0	0	0	0	0	1	1	1	1	1	1	.	.	5	2021-10-19	408	1	2021-08-27	2020-07-10	2020-07-15	2020-07-15	2020-07-21	0	2020-07-30	0	2020-08-08	0
79	1996-12-23	1	23	0	2	1	1	1	1	1	1	1	1	1	1	0	1	1	1	0	0	0	1	0	0	0	0	1	0	1	0	1	0	8	2020-07-22	6	2021-01-21	191	0	2021-01-21	2020-07-08	2020-07-14	2020-07-14	2020-07-22	1	2020-07-31	0	2020-08-11	2
80	1971-12-05	1	48	0	0	1	0	1	0	0	1	1	1	0	0	0	1	1	1	1	0	0	0	0	0	0	0	1	0	1	1	1	0	34	2020-08-17	4	2021-11-05	373	1	2021-07-22	2020-07-10	2020-07-14	2020-07-14	2020-07-22	1	2020-07-30	1	2020-08-08	1
81	1999-04-14	0	21	2	2	1	1	1	0	0	1	0	0	1	1	1	0	1	1	0	0	1	0	0	0	0	0	1	0	0	0	1	0	28	2020-08-11	6	2021-01-21	191	0	2021-01-21	2020-07-08	2020-07-14	2020-07-14	2020-07-22	1	2020-07-31	0	2020-08-11	1
82	1989-06-05	0	31	0	0	1	1	1	1	1	0	1	1	1	0	0	0	0	0	0	0	0	0	0	0	0	0	1	0	0	0	0	1	5	2020-08-03	2	2021-08-27	394	1	2021-08-27	2020-07-27	2020-07-29	2020-07-29	2020-07-24	1	2020-08-03	1	2020-08-17	0
83	1976-08-22	0	43	1	0	1	1	0	1	0	1	1	1	0	1	0	1	1	1	0	0	0	1	0	0	0	0	1	0	0	1	0	1	27	2020-08-13	6	2021-04-22	279	0	2021-04-22	2020-07-11	2020-07-17	2020-07-17	2020-07-24	0	2020-08-03	2	2020-08-13	1
84	1976-06-03	0	44	1	0	0	1	1	0	1	1	1	0	0	0	0	0	0	0	0	0	0	0	0	0	0	0	1	0	0	0	1	0	.	.	4	2020-08-04	22	0	2020-08-04	2020-07-09	2020-07-13	2020-07-13	2020-07-24	0	2020-08-04	0	.	.
85	1983-12-22	1	36	1	1	1	1	1	0	0	1	1	1	1	0	0	1	0	0	0	0	0	0	0	0	0	0	1	0	0	0	1	0	14	2020-07-31	7	2020-08-10	24	0	2020-08-10	2020-07-10	2020-07-17	2020-07-17	2020-07-23	1	2020-07-31	1	2020-08-10	0
86	1972-03-22	0	48	0	0	1	1	1	0	1	1	0	0	1	0	1	1	0	1	0	0	1	0	0	0	0	0	1	0	1	1	0	1	58	2020-07-23	5	2020-09-25	122	0	2020-09-25	2020-05-21	2020-05-26	2020-05-26	2020-07-23	1	2020-07-31	0	2020-08-10	0
87	1993-01-16	0	27	4	0	0	1	1	0	1	1	0	1	0	0	0	0	0	0	0	0	0	0	0	0	0	0	1	0	0	0	0	1	.	.	4	2021-01-21	188	0	2021-01-21	2020-07-13	2020-07-17	2020-07-17	2020-07-27	0	2020-08-06	0	2020-08-19	.
88	1992-07-01	0	28	0	0	0	1	0	0	1	1	0	0	0	0	0	0	0	0	0	0	0	0	0	0	0	0	1	0	0	0	1	1	7	2020-07-27	6	2020-10-21	93	0	2020-10-21	2020-07-14	2020-07-20	2020-07-20	2020-07-27	1	2020-08-06	0	2020-08-24	0
89	1967-08-27	0	52	2	0	1	1	1	0	0	1	1	1	1	1	1	1	1	1	0	0	1	0	0	0	0	0	0	0	0	0	0	0	36	2020-08-25	6	2021-07-20	365	1	2021-07-20	2020-07-14	2020-07-20	2020-07-20	2020-07-27	1	2020-08-05	1	2020-08-25	1
90	1985-05-18	0	35	0	0	1	1	0	0	0	0	1	0	0	0	0	0	0	0	0	0	0	0	0	0	0	0	1	0	1	0	0	1	.	.	7	2021-04-19	273	0	2021-04-19	2020-07-13	2020-07-20	2020-07-20	2020-07-27	0	2020-08-06	0	2020-08-17	.
91	1971-03-14	1	49	0	1	1	0	1	0	1	0	0	0	1	0	1	0	0	1	0	1	0	0	0	0	0	0	1	0	1	0	1	1	45	2020-08-31	4	2021-04-15	272	0	2021-04-15	2020-07-13	2020-07-17	2020-07-17	2020-07-27	1	2020-08-04	1	2020-08-19	1
92	1975-11-22	0	44	1	0	1	1	1	0	1	1	1	1	0	0	1	1	1	0	0	0	0	0	0	0	0	0	0	0	0	0	0	0	10	2020-07-27	5	2021-04-22	279	0	2021-04-22	2020-07-12	2020-07-17	2020-07-17	2020-07-27	1	2020-08-11	2	2020-09-04	0
93	1993-07-01	1	27	1	2	1	1	0	0	0	1	1	1	1	0	0	0	0	1	1	0	0	1	0	0	0	0	1	1	0	1	1	1	12	2020-07-28	1	2020-11-24	131	0	2021-01-20	2020-07-15	2020-07-16	2020-07-16	2020-07-28	1	2020-08-08	0	2020-08-19	0
94	1965-11-14	0	54	0	0	1	0	1	0	0	0	0	0	0	1	1	0	0	1	0	1	0	0	0	0	0	0	1	0	1	1	0	0	79	2020-10-07	6	2021-10-19	367	1	2021-07-22	2020-07-14	2020-07-20	2020-07-20	2020-07-28	1	2020-08-05	1	2020-08-17	1
95	1998-02-09	0	22	1	0	1	1	1	0	1	1	1	1	1	0	0	0	0	1	0	0	1	0	0	0	0	0	1	0	0	0	1	0	8	2020-07-28	7	2020-07-28	8	.	2020-07-28	2020-07-13	2020-07-20	2020-07-20	2020-07-28	1	.	.	.	.
96	1974-04-23	1	46	1	0	1	1	1	0	1	1	1	1	0	0	1	0	0	0	0	0	0	0	0	0	0	0	1	0	1	0	1	0	37	2020-08-26	6	2021-10-18	365	1	2021-07-20	2020-07-14	2020-07-20	2020-07-20	2020-07-28	1	2020-08-06	1	2020-08-17	0
97	1989-10-17	1	30	1	0	1	1	1	0	1	0	1	1	1	0	1	1	1	0	0	0	0	0	0	0	0	0	1	1	1	1	0	1	11	2020-07-28	4	2021-04-15	272	0	2021-04-15	2020-07-13	2020-07-17	2020-07-17	2020-07-28	1	2020-08-08	0	2020-08-17	0
98	1981-01-02	0	39	1	0	1	1	1	1	1	1	1	0	0	0	0	1	1	1	0	0	0	0	0	0	0	0	1	0	1	1	1	0	17	2020-08-06	5	2021-10-19	367	1	2021-07-22	2020-07-15	2020-07-20	2020-07-20	2020-07-29	1	2020-08-06	1	2020-09-02	0
99	1991-03-02	0	29	1	1	0	1	0	0	0	1	0	1	0	1	1	1	1	0	0	0	0	0	0	0	0	0	1	0	0	1	1	1	20	2020-08-06	4	2020-08-06	20	0	2020-08-06	2020-07-13	2020-07-17	2020-07-17	2020-07-29	1	2020-08-06	1	.	.
100	1981-03-26	1	39	1	0	1	1	1	0	1	0	0	1	1	1	1	1	0	0	0	0	0	0	0	0	0	0	1	0	1	1	0	1	9	2020-07-29	6	2020-11-25	128	0	2020-11-25	2020-07-14	2020-07-20	2020-07-20	2020-07-29	1	2020-08-08	0	2020-08-25	2
101	1984-02-23	0	38	1	0	0	1	1	0	0	1	1	1	1	0	0	0	0	1	0	0	1	1	0	0	0	0	1	1	0	0	1	1	8	2020-07-30	5	2020-10-21	91	0	2020-10-21	2020-07-17	2020-07-22	2020-07-22	2020-07-30	1	2020-08-08	0	2020-08-25	2
102	1978-01-04	0	42	1	0	0	1	0	0	0	1	1	1	1	0	0	1	0	1	0	0	1	0	0	0	0	0	0	0	0	0	0	0	.	.	5	2021-11-05	365	1	2021-07-20	2020-07-15	2020-07-20	2020-07-20	2020-07-30	0	2020-08-08	0	.	.
103	1985-09-06	0	34	1	0	1	1	1	1	1	1	1	1	1	1	1	0	1	0	0	0	0	0	0	0	0	0	1	0	0	0	0	1	9	2020-07-30	4	2020-07-30	9	.	2020-07-30	2020-07-17	2020-07-21	2020-07-21	2020-07-30	1	.	.	.	.
104	1976-03-27	0	44	2	1	0	0	0	0	1	1	0	1	0	0	0	0	0	1	0	1	1	0	0	0	0	0	0	0	0	0	0	0	.	.	6	2021-10-18	364	1	2021-07-22	2020-07-17	2020-07-23	2020-07-23	2020-07-30	0	2020-08-06	0	2020-08-17	.
105	1969-10-11	0	50	1	1	0	1	1	0	1	1	1	1	0	1	1	0	0	1	0	0	1	0	0	0	0	0	0	0	0	0	0	0	7	2020-07-30	6	2021-10-19	363	1	2021-07-21	2020-07-17	2020-07-23	2020-07-23	2020-07-30	1	2020-08-08	2	2020-08-18	0
106	1976-09-17	0	43	0	0	1	1	1	1	0	0	1	0	1	1	1	0	1	0	0	0	0	0	0	0	0	0	1	0	0	1	1	0	8	2020-07-30	3	2021-04-15	267	0	2021-04-15	2020-07-19	2020-07-22	2020-07-22	2020-07-30	1	2020-08-08	0	2020-08-17	0
107	1979-12-15	0	40	1	0	1	1	1	0	1	1	1	0	1	0	1	0	1	0	0	0	0	0	0	0	0	0	1	0	1	0	1	0	10	2020-07-31	3	2021-04-15	268	0	2021-04-15	2020-07-18	2020-07-21	2020-07-21	2020-07-31	1	2020-08-10	0	2020-08-19	2
108	1995-06-06	0	25	1	0	1	1	1	0	1	1	1	1	0	1	1	1	0	0	0	0	0	0	0	0	0	0	0	0	0	0	0	0	10	2020-07-31	3	2020-12-08	140	0	2020-12-08	2020-07-18	2020-07-21	2020-07-21	2020-07-31	1	2020-08-10	0	2020-08-19	0
109	1984-06-01	1	39	1	0	1	1	1	0	1	1	1	1	1	0	0	1	0	0	0	0	0	0	0	0	0	0	1	0	0	0	1	1	30	2020-08-21	4	2021-10-19	364	1	2021-07-21	2020-07-18	2020-07-22	2020-07-22	2020-07-31	1	2020-08-21	1	2020-08-31	2
110	1965-11-27	0	54	1	0	1	1	1	0	0	1	1	1	1	1	1	0	0	1	1	0	0	0	0	0	0	0	1	1	0	0	0	0	34	2020-08-26	4	2021-10-19	364	1	2021-07-22	2020-07-19	2020-07-23	2020-07-23	2020-07-31	1	2020-08-08	1	2020-08-18	0
111	1988-08-21	1	31	0	0	1	1	1	0	1	0	0	1	1	0	1	0	1	0	0	0	0	0	0	0	0	0	0	0	0	0	0	0	9	2020-07-31	4	2021-04-16	268	0	2021-04-16	2020-07-18	2020-07-22	2020-07-22	2020-07-31	1	2020-08-10	0	2020-08-19	0
112	1993-02-23	1	27	1	0	1	1	1	1	1	1	1	1	0	1	1	0	0	0	0	0	0	0	0	0	0	0	1	0	0	0	0	1	.	.	5	2021-04-19	269	0	2021-04-19	2020-07-19	2020-07-24	2020-07-24	2020-07-31	0	2020-08-11	0	2020-08-25	.
113	1996-02-06	0	24	0	0	1	1	1	1	1	1	0	1	1	1	0	1	0	1	0	0	1	0	0	0	0	0	1	0	1	1	1	0	.	.	5	2020-08-19	28	0	2020-08-19	2020-07-17	2020-07-22	2020-07-22	2020-07-31	0	2020-08-10	0	2020-08-19	.
114	1993-02-18	0	27	0	0	0	1	1	1	0	1	1	1	1	1	1	0	0	0	0	0	0	0	0	0	0	0	0	0	0	0	0	0	8	2020-07-31	5	2021-07-22	364	1	2021-07-22	2020-07-18	2020-07-23	2020-07-23	2020-07-31	1	2020-08-10	0	2020-08-18	0
115	1992-01-13	0	28	1	0	0	1	1	0	1	1	1	1	0	1	1	0	0	0	0	0	0	0	0	0	0	0	0	0	0	0	0	0	10	2020-08-03	4	2021-10-19	361	1	2021-07-20	2020-07-20	2020-07-24	2020-07-24	2020-08-03	1	2020-08-13	0	2020-08-24	2
116	1995-06-22	1	25	1	0	0	0	0	1	1	0	0	0	0	0	0	0	0	1	0	0	0	0	0	0	0	0	1	0	0	1	1	1	36	2020-08-24	9	2021-07-21	367	1	2021-07-21	2020-07-10	2020-07-19	2020-07-19	2020-08-03	1	2020-08-13	0	2020-08-24	1
117	1998-01-25	0	22	1	0	0	1	1	0	1	1	0	0	1	1	0	0	0	0	0	0	0	0	0	0	0	0	1	0	0	0	1	0	11	2020-08-03	5	2020-08-03	11	.	2020-08-03	2020-07-18	2020-07-23	2020-07-23	2020-08-03	1	.	.	.	.
118	1983-07-13	1	37	1	0	1	0	0	0	0	0	1	0	1	1	1	0	0	0	0	0	0	0	0	0	0	0	1	0	1	1	0	0	10	2020-08-03	4	2021-07-22	363	1	2021-07-22	2020-07-20	2020-07-24	2020-07-24	2020-08-03	1	2020-08-13	0	2020-08-25	0
119	1994-09-30	0	25	1	0	1	1	1	0	1	1	1	1	1	0	1	0	0	0	0	0	0	0	0	0	0	0	1	0	1	0	0	0	11	2020-08-03	3	2020-08-03	11	.	2020-08-03	2020-07-20	2020-07-23	2020-07-23	2020-08-03	1	.	.	.	.
120	1989-09-05	0	30	1	0	0	1	1	1	0	1	1	1	1	0	0	1	1	0	0	0	0	0	0	0	0	0	1	0	0	0	1	0	10	2020-08-03	3	2020-08-03	10	.	2020-08-03	2020-07-21	2020-07-24	2020-07-24	2020-08-03	1	.	.	.	.
121	1969-01-21	1	51	1	0	0	1	1	0	1	1	1	1	1	1	1	1	1	0	0	0	0	0	0	0	0	0	1	0	0	1	1	0	35	2020-08-26	3	2021-11-05	364	1	2021-07-21	2020-07-19	2020-07-22	2020-07-22	2020-08-03	1	2020-08-17	0	2020-08-26	1
122	1971-07-15	0	49	1	0	0	1	1	0	0	1	1	1	0	1	1	0	0	0	0	0	0	0	0	0	0	0	1	0	0	0	1	0	7	2020-08-03	6	2021-04-15	262	0	2021-04-15	2020-07-21	2020-07-27	2020-07-27	2020-08-03	1	2020-08-13	2	2020-08-24	0
123	1977-02-17	1	43	1	0	0	0	0	0	0	0	0	0	0	0	0	0	0	0	0	0	0	0	0	0	0	0	1	0	0	0	1	1	.	.	3	2020-08-13	23	0	2020-08-13	2020-07-18	2020-07-21	2020-07-21	2020-08-03	0	2020-08-13	0	.	.
124	1968-01-28	0	52	1	0	0	1	0	0	0	0	0	0	0	0	0	0	0	1	1	0	1	0	0	0	0	0	1	0	0	0	1	0	.	.	6	2020-10-21	84	0	2020-10-21	2020-07-23	2020-07-29	2020-07-29	2020-08-05	0	2020-08-17	0	2020-08-31	.
125	1987-11-14	0	32	0	0	0	1	1	0	0	1	0	1	1	0	0	0	1	0	0	0	0	0	0	0	0	0	1	0	0	0	1	1	58	2020-09-23	5	2021-10-18	360	1	2021-07-22	2020-07-22	2020-07-27	2020-07-27	2020-08-04	1	2020-08-17	1	2020-08-26	1
126	1989-04-04	1	31	0	1	1	0	1	1	1	0	1	0	0	1	1	1	0	0	0	0	0	0	0	0	0	0	1	0	1	0	1	0	13	2020-08-04	17	2021-10-19	365	1	2021-07-22	2020-07-05	2020-07-22	2020-07-22	2020-08-04	1	2020-08-18	0	2020-08-31	.
127	1982-01-08	1	38	1	0	1	0	1	0	1	1	1	0	1	1	1	0	0	0	0	0	0	0	0	0	0	0	1	0	1	1	1	0	7	2020-08-04	6	2020-09-23	57	0	2020-09-23	2020-07-22	2020-07-28	2020-07-28	2020-08-04	1	2020-08-13	0	2020-08-24	0
128	1984-03-13	0	36	0	0	1	0	1	1	1	1	1	1	1	0	1	0	0	1	0	0	1	1	0	0	0	0	1	0	0	0	0	1	11	2020-08-04	3	2021-04-22	272	0	2021-04-22	2020-07-21	2020-07-24	2020-07-24	2020-08-04	1	2020-08-17	0	2020-08-26	2
129	1979-05-18	0	41	1	0	1	1	1	1	1	1	0	1	1	1	1	1	0	0	0	0	0	0	0	0	0	0	1	0	1	1	1	1	.	.	5	2021-04-15	261	0	2021-04-15	2020-07-23	2020-07-28	2020-07-28	2020-08-05	0	2020-08-19	0	2020-09-09	.
130	1988-04-29	0	32	1	0	0	1	1	1	0	1	1	1	1	1	1	1	1	0	0	0	0	0	0	0	0	0	0	0	0	0	0	0	35	2020-09-02	6	2020-09-30	63	0	2020-09-30	2020-07-23	2020-07-29	2020-07-29	2020-08-05	1	2020-08-19	0	2020-09-02	1
131	1975-08-11	1	44	1	1	0	1	1	1	1	1	1	0	0	0	0	0	1	1	0	0	1	1	0	0	0	0	1	0	1	1	0	1	.	.	25	2021-11-05	394	1	2021-08-27	2020-07-04	2020-07-29	2020-07-29	2020-08-05	0	2020-08-17	0	2020-08-26	.
132	1992-12-06	1	27	1	0	0	1	1	0	1	1	0	1	1	0	0	1	0	0	0	0	0	0	0	0	0	0	1	0	0	0	1	0	32	2020-08-31	3	2020-11-24	117	0	2020-11-24	2020-07-27	2020-07-30	2020-07-30	2020-08-05	1	2020-08-17	0	2020-08-31	1
133	1996-02-06	0	24	1	0	1	1	1	0	0	1	1	1	1	0	0	1	0	0	0	0	0	0	0	0	0	0	1	0	1	1	0	0	43	2020-09-09	7	2021-07-22	359	1	2021-07-22	2020-07-21	2020-07-28	2020-07-28	2020-08-06	1	2020-08-18	1	2020-08-25	0
134	1995-11-03	1	24	2	0	0	0	1	0	0	1	0	1	0	1	1	0	0	1	0	0	1	0	0	0	0	0	1	0	1	0	0	0	9	2020-08-06	4	2020-08-17	20	0	2020-08-17	2020-07-24	2020-07-28	2020-07-28	2020-08-06	1	2020-08-17	0	.	.
135	1978-06-12	0	42	1	0	1	1	1	0	0	1	0	0	0	0	0	0	0	0	0	0	0	0	0	0	0	0	1	0	1	1	1	1	.	.	3	2021-07-22	359	1	2021-07-22	2020-07-25	2020-07-28	2020-07-28	2020-08-08	0	2020-08-17	0	2020-09-04	.
136	1999-02-11	0	21	1	0	0	0	0	0	1	1	0	0	0	0	0	0	0	1	0	0	1	0	0	0	0	0	0	0	0	0	0	0	.	.	0	2020-12-07	133	0	2020-12-07	2020-07-27	2020-07-27	2020-07-27	2020-08-08	0	2020-08-17	0	2020-08-26	.
137	1988-09-09	0	31	1	0	1	1	1	1	1	1	1	1	1	1	1	1	0	0	0	0	0	0	0	0	0	0	1	0	0	0	1	0	10	2020-08-08	3	2020-08-08	10	.	2020-08-08	2020-07-26	2020-07-29	2020-07-29	2020-08-08	1	.	.	.	.
138	1988-12-02	0	31	1	1	1	1	0	0	1	1	1	1	1	0	0	0	0	0	0	0	0	0	0	0	0	0	1	0	0	1	1	0	.	.	3	2021-10-19	355	1	2021-07-20	2020-07-27	2020-07-30	2020-07-30	2020-08-10	0	2020-08-19	0	2020-08-31	.
139	2002-05-18	0	18	1	0	1	1	1	0	1	1	0	1	0	1	1	0	0	0	0	0	0	0	0	0	0	0	0	0	0	0	0	0	.	.	4	2020-08-10	10	.	2020-08-10	2020-07-27	2020-07-31	2020-07-31	2020-08-10	0	.	.	.	.
140	1997-03-02	0	23	0	0	0	1	1	0	1	0	1	0	0	0	0	0	0	0	0	0	0	0	0	0	0	0	0	0	0	0	0	0	11	2020-08-10	4	2021-10-19	356	1	2021-07-21	2020-07-26	2020-07-30	2020-07-30	2020-08-10	1	2020-08-18	0	2020-09-02	0
141	1977-03-30	0	43	0	0	1	1	0	0	1	1	0	1	0	0	0	1	1	1	0	0	0	0	0	0	0	0	1	1	1	1	0	1	.	.	5	2020-08-10	10	.	2020-08-10	2020-07-26	2020-07-31	2020-07-31	2020-08-10	0	.	.	.	.
142	1982-01-12	0	38	2	0	1	1	0	0	1	1	1	1	0	0	1	1	1	1	0	0	1	0	0	0	1	0	1	0	1	1	1	1	.	.	4	2020-11-24	119	0	2020-11-24	2020-07-24	2020-07-28	2020-07-28	2020-08-10	0	2020-08-19	0	2020-08-31	.
143	1998-08-20	0	21	1	0	1	1	1	0	1	0	1	0	1	1	1	0	0	1	0	0	1	0	0	0	0	0	1	0	0	1	1	1	20	2020-08-06	6	2020-08-11	25	0	2020-08-11	2020-07-11	2020-07-17	2020-07-17	2020-08-11	1	.	.	.	.
144	1969-11-15	0	50	0	0	0	1	0	0	0	1	0	0	1	0	0	1	0	0	0	0	0	0	0	0	0	0	1	1	1	1	0	1	11	2020-08-11	2	2021-10-19	354	1	2021-07-20	2020-07-29	2020-07-31	2020-07-31	2020-08-11	1	2020-08-19	0	2020-08-31	0
145	1988-03-14	0	32	0	0	0	1	1	1	1	1	0	0	1	0	0	0	0	0	0	0	0	0	0	0	0	0	1	0	0	1	1	1	.	.	2	2021-10-18	356	1	2021-07-22	2020-07-29	2020-07-31	2020-07-31	2020-08-11	0	2020-08-19	0	2020-08-31	.
146	1991-03-16	0	29	0	2	0	0	0	0	0	0	0	0	0	0	0	0	0	0	0	0	0	0	0	0	0	0	1	0	0	0	1	0	12	2020-08-11	5	2020-08-11	12	.	2020-08-11	2020-07-25	2020-07-30	2020-07-30	2020-08-11	1	.	.	.	.
147	1999-06-22	0	22	0	0	0	0	1	0	0	1	0	0	0	0	0	0	0	0	0	0	0	0	0	0	0	0	1	0	0	1	0	1	20	2020-09-02	0	2021-10-19	341	1	2021-07-20	2020-08-13	2020-08-13	2020-08-13	2020-08-24	1	2020-09-02	1	2020-09-14	0
[truncated: 103 more columns]

## Sheet: Dictionary
DICTIONARY-VARIABLES
Variable name	Type	Measure	Variable label	Code	Values	Missing
ID	numeric	scale	Identification number
BD	numeric	scale	Birth data
Sex	numeric	nominal	Sex	0; 1	female; male
Age	numeric	scale	Age
Race	numeric	nominal	Race	0;1;2;3;4	white; mixed; black; asian
CP	numeric	nominal	Profissional category	0;1;2	Heathcare workers; safety workers; others
Fever	numeric	nominal	Fever baseline	0;1	no; yes
Headache	numeric	nominal	Headache baseline	0;1	no; yes
Cough	numeric	nominal	Cough baseline	0;1	no; yes
Dyspnea	numeric	nominal	Dyspnea baseline	0;1	no; yes
Sore thoat	numeric	nominal	Sore thoat baseline	0;1	no; yes
Coryza	numeric	nominal	Coryza baseline	0;1	no; yes
Myalgia	numeric	nominal	Myalgia baseline	0;1	no; yes
Cong	numeric	nominal	Nasal congestion baseline	0;1	no; yes
Fatigue	numeric	nominal	Fatigue baseline	0;1	no; yes
Anosmia	numeric	nominal	Anosmia baseline	0;1	no; yes
Ageusia	numeric	nominal	Ageusia baseline	0;1	no; yes
Diarrhea	numeric	nominal	Diarrhea baseline	0;1	no; yes
Nausea	numeric	nominal	Nausea baseline	0;1	no; yes
Hypertension	numeric	nominal	History of hypertension	0;1	no; yes
CCD	numeric	nominal	Chronic cardiac disease baseline	0;1	no; yes
Diabetes	numeric	nominal	Diabetes mellitus baseline	0;1	no; yes
Asthma_Bronchitis	numeric	nominal	Asthma/bronchitis baseline	0;1	no; yes
DRC	numeric	nominal	Chronic renal disease baseline	0;1	no; yes
DHC	numeric	nominal	Chronic liver disease	0;1	no; yes
DGC	numeric	nominal	Chronic gastrointestinal disease baseline	0;1	no; yes
HIV	numeric	nominal	Human immunodeficiency virus infection baseline	0;1	no; yes
Hospitalization	numeric	nominal	Hospitalization due to covid	0;1	no; yes
Medicine	numeric	nominal	Use of medicine for covid	0;1	no; yes
Hydrox	numeric	nominal	Hydroxychloroquine baseline	0;1	no; yes
Iverm	numeric	nominal	Ivermectin baseline	0;1	no; yes
Azi	numeric	nominal	Azithromycin baseline	0;1	no; yes
Analg_fever_vit	numeric	nominal	Fever analgesic	0;1	no; yes
Other_medicine	numeric	nominal	Other medicine baseline	0;1	no; yes
Time_PCR_Pos	numeric	scale	Interval between the last and first RNA-SARS-CoV2-positive
Data_last_PCR_Pos	numeric	data	Data of the last RNA-SARS-CoV2-positive
Time_sym_PCR	numeric	scale	Interval between the baseline covid symptoms and the the baseline RNA-SARS-CoV2-positive
Data_last_interv	numeric	data	Data of the last interview
Time_follow_12m	numeric	scale	Follow up time 12 m
Coorte_12M	numeric	scale	Follow up 12 m	0;1	<12 M; 12 M
Data_last_at_12m	numeric	data	Data last interview
Data_first_symp	numeric	data	Data first symptom
Data_PCR_base	numeric	data	Data PCR base
Data_base	numeric	data	Data base
Data1	numeric	data	Data of the PCR1
PCR1	numeric	nominal	PCR1	0;1	negative; positive
Data2	numeric	data	Data of the PCR2
PCR2	numeric	nominal	PCR2	0;1	negative; positive
Data3	numeric	data	Data of the PCR3
PCR3	numeric	nominal	PCR3	0;1	negative; positive
Data4	numeric	data	Data of the PCR4
PCR4	numeric	nominal	PCR4	0;1	negative; positive
Data5	numeric	data	Data of the PCR5
PCR5	numeric	nominal	PCR5	0;1	negative; positive
Data6	numeric	data	Data of the PCR6
PCR6	numeric	nominal	PCR6	0;1	negative; positive
Data7	numeric	data	Data of the PCR7
PCR7	numeric	nominal	PCR7	0;1	negative; positive
Data8	numeric	data	Data of the PCR8
PCR8	numeric	nominal	PCR8	0;1	negative; positive
Data9	numeric	data	Data of the PCR9
PCR9	numeric	nominal	PCR9	0;1	negative; positive
Data10	numeric	data	Data of the PCR10
Data11	numeric	data	Data of the PCR11
Data12	numeric	data	Data of the PCR12
Data13	numeric	data	Data of the PCR13
Vaccine	numeric	nominal	Vaccine	0;1	no; yes
Follow_30D	numeric	nominal	Follow up 30 days
Follow_1m	numeric	scale	Follow up 1 m
Follow_1m_time	numeric	scale	Follow up time 1 m
Symp1_1m	numeric	nominal	Symptoms1 up 1 m	0;1	negative; positive
Symp2_1m	numeric	nominal	Symptoms2 up 1 m	0;1	negative; positive
Symp3_1m	numeric	nominal	Symptoms3 up 1 m	0;1	negative; positive
Cough_1m	numeric	nominal	Cough up 1 m	0;1	negative; positive
Coryza_1m	numeric	nominal	Coryza up 1 m	0;1	negative; positive
Anosmia_1m	numeric	nominal	Anosmia up 1 m	0;1	negative; positive
Ageusia_1m	numeric	nominal	Ageusia up 1 m	0;1	negative; positive
Myalgia_1m	numeric	nominal	Myalgia up 1 m	0;1	negative; positive
Throat_1m	numeric	nominal	Throat up 1 m	0;1	negative; positive
Headache_1m	numeric	nominal	Headache up 1 m	0;1	negative; positive
Fatigue_1m	numeric	nominal	Fatigue up 1 m	0;1	negative; positive
Nausea_1m	numeric	nominal	Nausea up 1 m	0;1	negative; positive
Dyspnea_1m	numeric	nominal	Dyspnea up 1 m	0;1	negative; positive
Diarrhea_1m	numeric	nominal	Diarrhea up 1 m	0;1	negative; positive
Cong_1M	numeric	nominal	Nasal congestion up 1m	0;1	negative; positive
Follow_90D	numeric	nominal	Follow up 90 days
Follow_3m_time	numeric	scale	Follow up time 3 m
Follow_3m	numeric	scale	Follow up 3 m
Sym1_3m	numeric	nominal	Symptoms1 up 3 m	0;1	negative; positive
Sym2_3m	numeric	nominal	Symptoms2 up 3 m	0;1	negative; positive
Sym3_3m	numeric	nominal	Symptoms3 up 3 m	0;1	negative; positive
Cough_3m	numeric	nominal	Cough up 3 m	0;1	negative; positive
Coryza_3m	numeric	nominal	Coryza up 3 m	0;1	negative; positive
Anosmia_3m	numeric	nominal	Anosmia up 3 m	0;1	negative; positive
Ageusia_3m	numeric	nominal	Ageusia up 3 m	0;1	negative; positive
Myalgia_3m	numeric	nominal	Myalgia up 3 m	0;1	negative; positive
Throat_3m	numeric	nominal	Throat up 3 m	0;1	negative; positive
Headache_3m	numeric	nominal	Headache up 3 m	0;1	negative; positive
Memo_3m	numeric	nominal	Memorie up 3 m	0;1	negative; positive
Fatigue_3m	numeric	nominal	Fatigue up 3 m	0;1	negative; positive
Cong_3m	numeric	nominal	Nasal congestion up 3 m	0;1	negative; positive
Hairl_3m	numeric	nominal	Hair loss up 3 m	0;1	negative; positive
Follow_180D	numeric	nominal	Follow up 180 days
Follow_6m_time	numeric	scale	Follow up time 6 m
Follow_6m	numeric	scale	Follow up 6 m
Sym1_6m	numeric	nominal	Symptoms1 up 6 m	0;1	negative; positive
Sym2_6m	numeric	nominal	Symptoms2 up 6 m	0;1	negative; positive
Sym3_6m	numeric	nominal	Symptoms3 up 6 m	0;1	negative; positive
Cough_6m	numeric	nominal	Cough up 6 m	0;1	negative; positive
Coryza_6m	numeric	nominal	Coryza up 6 m	0;1	negative; positive
Anosmia_6m	numeric	nominal	Anosmia up 6 m	0;1	negative; positive
Ageusia_6m	numeric	nominal	Ageusia up 6 m	0;1	negative; positive
Myalgia_6m	numeric	nominal	Myalgia up 6 m	0;1	negative; positive
Throat_6m	numeric	nominal	Throat up 6 m	0;1	negative; positive
Headache_6m	numeric	nominal	Headache up 6 m	0;1	negative; positive
Memo_6m	numeric	nominal	Memorie up 6 m	0;1	negative; positive
Fatigue_6m	numeric	nominal	Fatigue up 6 m	0;1	negative; positive
Cong_6m	numeric	nominal	Nasal congestion up 6 m	0;1	negative; positive
Hairl_6m	numeric	nominal	Hair loss up 6 m	0;1	negative; positive
Follow_9m_time	numeric	scale	Follow up time 9 m
Follow_270D	numeric	scale	Follow up 270 days
Follow_9m	numeric	scale	Follow up 9 m
Sym1_9m	numeric	nominal	Symptoms1 up 9 m	0;1	negative; positive
Sym2_9m	numeric	nominal	Symptoms2 up 9 m	0;1	negative; positive
Sym3_9m	numeric	nominal	Symptoms3 up 9 m	0;1	negative; positive
Cough_9m	numeric	nominal	Cough up 9 m	0;1	negative; positive
Coryza_9m	numeric	nominal	Coryza up 9 m	0;1	negative; positive
Anosmia_9m	numeric	nominal	Anosmia up 9 m	0;1	negative; positive
Ageusia_9m	numeric	nominal	Ageusia up 9 m	0;1	negative; positive
Myalgia_9m	numeric	nominal	Myalgia up 9 m	0;1	negative; positive
Throat_9m	numeric	nominal	Throat up 9 m	0;1	negative; positive
Memo_9m	numeric	nominal	Memorie up 9 m	0;1	negative; positive
Fatigue_9m	numeric	nominal	Fatigue up 9 m	0;1	negative; positive
Cong_9m	numeric	nominal	Nasal congestion up 9 m	0;1	negative; positive
Headache_9m	numeric	nominal	Headache up 9 m	0;1	negative; positive
Hairl_9m	numeric	nominal	Hair loss up 9 m	0;1	negative; positive
Follow_365D	numeric	scale	Follow up 365 days
Follow_12m	numeric	scale	Follow up time 12 m
Follow_12m_time	numeric	scale	Follow up 12 m
Sym_12m	numeric	nominal	Symptoms1 up 12 m	0;1	negative; positive
Sym2_12m	numeric	nominal	Symptoms2 up 12 m	0;1	negative; positive
Sym3_12m	numeric	nominal	Symptoms3 up 12 m	0;1	negative; positive
Cough_12m	numeric	nominal	Cough up 12 m	0;1	negative; positive
Coryza_12m	numeric	nominal	Coryza up 12 m	0;1	negative; positive
Anosmia_12m	numeric	nominal	Anosmia up 12 m	0;1	negative; positive
Ageusia_12m	numeric	nominal	Ageusia up 12 m	0;1	negative; positive
Myalgia_12m	numeric	nominal	Myalgia up 12 m	0;1	negative; positive
Throat_12m	numeric	nominal	Throat up 12 m	0;1	negative; positive
Headache_12m	numeric	nominal	Headache up 12 m	0;1	negative; positive
Memo_12m	numeric	nominal	Memorie up 12 m	0;1	negative; positive
Fatigue_12m	numeric	nominal	Fatigue up 12 m	0;1	negative; positive
Con_12m	numeric	nominal	Nasal congestion up 12 m	0;1	negative; positive
Hairl_12m	numeric	nominal	Hair loss up 12 m	0;1	negative; positive
